# Supplementary material for: Carnivorous Nepenthes x ventrata plants use a naphthoquinone as phytoanticipin against herbivory
Source: PLoS One. 2021 Oct 22;16(10):e0258235. doi: 10.1371/journal.pone.0258235 (PMC8535358; doi:10.1371/journal.pone.0258235)
Supplement: S1 File — (XLSX) [file pone.0258235.s005.xlsx]

## Sheet: Regression analysis (Fig.1)
	Plumbagin (µg/g)	Weight (g)
Fresh pitcher 30%	30	0.1064	0.0885	0.1007	0.0928	0.0648	0.0846	0.0684	0.0982	0.0841	0.073	0.1053	0.078	0.0674	0.0879	0.114
Dried leaf 1%	30	0.1575	0.0587	0.1214	0.0933	0.0863	0.111	0.113	0.0932	0.0903	0.0956	0.1005	0.1135	0.089	0.0983	0.1083
Fresh leaf 30%	100	0.0726	0.0775	0.0665	0.0733	0.0731	0.0562	0.0551	0.06	0.0553	0.0583	0.0853	0.0619	0.087	0.071	0.0992
Dried leaf 10%	300	0.0344	0.03327	0.04838		0.03772	0.04769	0.05959	0.03359	0.05058	0.04071	0.04247	0.04288	0.03269	0.05223	0.05506
Plumbagin 300 ppm	300	0.0474	0.0463	0.0448	0.0573	0.0376	0.0257	0.0649	0.0629	0.053	0.0502	0.0583	0.0453	0.0458	0.0645	0.0407
Dried leaf 15%	450	0.0399	0.0273	0.0219	0.0226	0.021	0.0338	0.0195	0.0297	0.0241	0.0349	0.0247		0.025	0.0219	0.02

## Sheet: Choice assay (Fig. 2)
Time (mins)	Leaf																		Pitcher
30	1	3	4	2	2	3	0	0	0	1	2	2	3	1	4	1	4	2	6	3	1	5	6	5	8	9	9	1	1	0	4	9	5	7	4	8
60	4	2	4	4	2	5	1	0	2	2	0	1	4	2	3	0	3	1	3	4	3	2	6	2	7	6	0	6	4	1	5	8	4	7	7	7
180	2	4	4	2	3	2	1	1	1	1	1	1	3	3	2	1	2	2	3	2	2	3	4	3	4	3	0	0	1	0	6	5	2	6	6	4

## Sheet: Feeding assay (Fig. 3)
Days	Control (g)										Treatment (g)
0	0.04954	0.05508	0.05758	0.05355	0.05143	0.05577	0.05447	0.05422	0.04556	0.04718	0.0518	0.056	0.0443	0.0518	0.0487	0.0427	0.0603	0.0424	0.0451	0.0503
1	0.08546	0.05693	0.0575	0.04702	0.06914	0.06134	0.07723	0.07478	0.06752	0.06307	0.0538	0.0425	0.0429	0.0526	0.0529	0.0408	0.0637	0.0536	0.0632	0.0525
2	0.10484	0.06847	0.13564	0.09109	0.16923	0.12127	0.08441	0.11481	0.15129	0.09763	0.052	0.0474	0.061	0.0355	0.0605	0.0472	0.0515	0.0519	0.0544	0.0435
3	0.21438	0.18413	0.20049	0.16818	0.21913	0.22103	0.1998	0.25243	0.21456	0.2208	0.0635	0.0293	0.0665	0.024	0.0601	0.0493	0.0451	0.0977	0.055	0.0428
4	0.23277	0.24199	0.25956	0.2366	0.26371	0.23091	0.2461	0.24553	0.1976	0.25582	0.0465	0.0582	0.0455	0.0405	0.0624	0.0537	0.0569	0.0644	0.0383	0.0345
5	0.266012	0.291626	0.296239	0.285466	0.316893	0.271055	0.284151	0.306435	0.250642	0.309403	0.0327	0.0664	0.0419	0.0391		0.0461		0.0374	0.0483

## Sheet: Plumbagin (Fig. 4,7)
Plumbagin	Control (µg/g FW)										Treatment (µg/g FW)
1h	427.6	224.5	264.8	243.1	219.2	245.8	306.4	294.6	252.5	299.5	343.8	339.7	330.7	222.7	243	230.8	263.9	331.5	213.7	258.4
3h	479.7	294.6	244.6	190.5	211.7	151.8	159.7	241.6	190.7	297	367.3	128.3	170.3	159	176.4	164.8	141.9	151.2	125.8	162.5
6h	179.9	296.8	266.5	193.1	205.3	206.2	169.9	198	156.1	170.8	144.6	146.1	157.9	121.5	174.9	274.7	214.3	220.1	218.4	149.5
Plumbagin	Control (µg/g FW)										Treatment (µg/g FW)
1d	307.6	276.9	191.2	238	232.6						532.8	725.1	730.1	556.4	720.2	744.1	980.7	1004.2	633.2	448.4
2d	500.4	271.5	135.8	204.6	214.6						370	558.7	817	695.5	516.5	808.8	801.5		853.1	400.8
3d	186.4	254.5	219.1	193	212.4						1182.9	516.3	731.6	496.3	976.2	930.2	1057.4	569.5	957.3	1042.8
4d	221.6	207.2	331.6	254.2	271.2						661.2	1085.3	656.3	765.2	678.7	953.2	1268.1	575.9	1334.5	681.2
5d	191.2	318.3	228.2	302.8	443.1						501.7	352.9	810.3	536.8	610.2	658.5	921	905.4	1052.9	716.8
Plumbagin	Control	JA	SA	ABA
Foliar spray µg/g FW	96.3	78.5	151.9	193.6
	132.9	145.7	138.3	110.9
	184.3	109.7	138	159
	239	130.7	112.6	131
	186.8	167.4	194.1	126.1

## Sheet: Phytohormones (Fig. 5-6, S3)
JA	Control (ng/g FW)										Treatment (ng/g FW)
1h	26.8	102.5	12.1	39	53.7	21.9	17.3	30	3.2	34.6	186.3	208.9	283.3	236.7	241.4	241.2	195.2	232.3	262.6	230
3h	60	16	28.7	74.6	3.2	45.1	7.4	20.5	40	3.3	446.3	383.9	226.1		66.4	433.1	854.8	443.8	618	596.8
6h	1.6	1.2	0.9	2.3	1.8	1.5	1.3	2.2	3.8	0.7	506	184.7	427.6	479.7	375.2	418.1	370.2	151.2	463.9
JA	Control (ng/g FW)										Treatment (ng/g FW)
1d	0	0	0	0	0	0	0	0	0	0	78	78.9	12.2	91.3	524.8	172.9	365.4	923.9	542	308.2
2d	0	0	0	0	0	0	0	0	0	0	565.4	159.4	441.3	344	829.3	112.2	562.7	390	110.4
3d		0	0	0	0	0	0	0	0	0	372.7	34.4	158.5	33	123.4	94.3	126.3	178.5	169.1	319.9
4d	0	0	0	0	0	0	0	0	0		87.2		258	115.4	72.5	76.9	301.4	66.7	34	92.2
5d	0		0	0	0	0	0	0	0	0	350.3	35.6	372.8	133.9	189.9	239.4	107.5	72.4		8.9
sum JA-Ile	Control (ng/g FW)										Treatment (ng/g FW)
1h	7.8	30.7	3.6		13.8	6	4.4		0.7	9.3	56.1	35.9	60	47.7	45.8	56.2	54.7		50.5	50.8
3h	6.1	3.3	3.4	7.2	0.5	5	1.1	2.4	3.1	1.4		67.8	37.2	132.3	27.8	101.5	85.4	114.3	111.8	44.7
6h	0.2	0.3	0.3	0.4	0.4	0.5	0.4	0.4	0.7	0.2	65.1	38.1	85.1	80.5	59.9	93	66	32	78.3	69
sum JA-Ile	Control (ng/g FW)										Treatment (ng/g FW)
1d	0.2	0.1	0.1	0.1	0.1	0.1	0.3		0.1	0.2	8	12.4	9.2	8.2	82.3	25.5	48.5	124.8	90.1	139.7
2d	0.1	0.2	0.2	0.2	0.4	0.2	0.2	0.2	0.1	0.1	48.4	20.8	79.7	54.6	78.6	39.2	158.7		45.8	105.7
3d	0.2	0.3	0.1	0.4	0	0.3	0.1	0.3	0.2	0.1	99.1	3.8	57.2	16.6	40	55.4	38	100.3	88.1	54.9
4d	0.1	0	0.1	0.2	0.2	0.1	0	0.1	0.3	0.3	34.3		60.2	46.9	32.3	61.4	89.6	45.1	14.2	76.3
5d	0.1	0.1	0.2	0.2	0.1		0.2	0.1	0.1	0.1	153.5	24.7	109.5	59.5	81.4	77.7	82.4	68.3		14
SA	Control (ng/g FW)										Treatment (ng/g FW)
1h	8.5	7.8		4.3	5.3	4.9	8.3	3.9	4.3	6.6	18.9	17.9	19.4	11.5	24.6	14.4	10.4	9.7	13.6	13.3
3h	3.7	3.7	4.3	3.9	3.5	3.6		3.3	3.2	3.8	7.4	6.7	9.4	3.8	8.5	8.9	10.4	5.4	8.2	6
6h	3.3	3.6	4.5	7.4	3.2	2.9	1.5	2.7	4.6	2.7		4.8	6.7	10.5	5.1	13.7	5.3	11.5	6.3	4.2
SA	Control (ng/g FW)										Treatment (ng/g FW)
1d	4.8	6.5	7.9	4.2	6.6	5.1	4.3	2	4.6	5	35.9	54.6	26.2	34	25.5	36	33.6	37.2	40.3	24
2d	8	4.1	4.6	3.4	1.6	6.8	12.3	8.2	6	3.7	40.6	49.5	35	24.6	30.3	33.3	50.3		19.9	21.5
3d	3	7.4	2.9	2.5	16.2	15.9		9.6	9.9	7.5		36.6	36	26.5	27.2	26.3	32.6	43.1	31.2	30.9
4d	1.2	8.3	4.5	1.7	2	11.8	10.5	10.3	13.7	7.2	37.2	31.9	24.8	44.4	41.7	30.5	40.3	31.6	31.9	33.4
5d	4.3	3.7	3.6	3.3	3.8	1.7		5	1	3.3	29.3	38.7	46.8	30.7	37.9	67.8	48.9	53.2	40.8	69.1
ABA	Control (ng/g FW)										Treatment (ng/g FW)
1h	4.4	4.5	4.2	5.8	4.3	7.6	6.5	6	3.4	5.6	8.2	9.4	11.4	5.4	3.8	8.8	4.5	8.3	5.5	5.6
3h	2.9	4.1	2.9	3.1	5.6	3.3	5.6	3	3.3		7.5	4.3	3.8	5	3.2	4.4	4.8	2.7	5.6	5.6
6h	3	2.9	2.5	3.2	3.4	3.7	2.4	3	3.6	2.7	6.5	5.4	4.3	5.5	4.2	3.9	6.8	6.1	6.3	2.5
ABA	Control (ng/g FW)										Treatment (ng/g FW)
1d	5	6.2	6.7	4.6	4.6	4.1	5.2	4.1	3.9	4.3	4.4	3.6	7.5	3.6	9.4	7.4	7	6.6	5.6	10.7
2d	4.4	5.1	3.9	5.4	4.6	5.2	4.8	4.6	3.9	4	9.3	4.2	8.5	9.7	11.8	4.4	6.9		11	11.2
3d	4.9	3.4	4.6	6.3	6.6	8.5	6	6.6	8.2	6.4	14.3	4.3		8.7	13.7	7.4	9.3	12.8	12.8	5.7
4d	8.9	9.2	6.6	9.5	6.2	5.7	5.9	6.4	7.9	7.6	23.6		25.6	20.7	21.6	19	8.2	19.9	16.6	35.9
5d	9.8	7.8	4.9	5.9	7.9	8.4	12.1	5.5	5.1	6.9	9.1	10.2	31.4	16.5	27.3	30.2	21.1	18.8		18.1
OH-JA-Ile	Control (ng/g FW)										Treatment (ng/g FW)
1h	0.3	0.4	0.3		0.2	0.2	0.1	0	0	0.2	1.3	2.5	1.1	0.4	1.4	0.5	0.7	1.7	0.9	2.8
3h	2.1	0.8	0.7	1.5	0.1	1.5	0.3	0.6	1.4	0.5	14.1	5.8	4.5	11.5	1.3	5.7	9.4	3.3	8.2	9.1
6h	0.1	0.2	0.2	0.1	0.2	0.2	0.2	0.4	0.3	0.1	10.2	4.7	8.3	7.3	3	6.1	6.1	4.7	8.9	0.3
OH-JA-Ile	Control (ng/g FW)										Treatment (ng/g FW)
1d	0	0	0	0	0	0	0	0	0	0	0.9	1.6	1.3	0.4	7	2.7	6.9		5.3	9.2
2d	0	0	0	0		0	0	0	0	0	5.2	1	8.7	13.7	9.9	4.3	21.8		9.8	20.7
3d	0	0	0	0	0	0	0		0	0	16.4	0.1	6	2.5	3.9	5.7	5.4	16.5	8.4	10.8
4d	0	0	0	0	0	0	0	0	0	0	2.9		7.9	5	3	10.2	5.7	5.4	1.7	6.4
5d	0		0	0	0	0	0	0	0	0	9.4	2.3	10.5	3.3	11.9	6.8	6.4	4.3		0.8
COOH-JA-Ile	Control (ng/g FW)										Treatment (ng/g FW)
1h	2	0.4			0.3	0.2	0.1	0.8	0.2	0.3	1.4	1.8	3.2	0.4	2.5	0.5	0.6	0.8	0.8	3.1
3h	18.8	7.4	7.6	12.7	1.4	12	4.8	5.3	14.8	2.1	45.6	24	21.3	31.7	5.5	26.4	37.2	9.7	20.2	30.8
6h	0.8	3.8	6	2.5	4.2	3	7.5	8.8	6.2	2.9	80.7	40.7	98.2	65.7	50.9	47.8	26.3	33.8	113.8	4.8
COOH-JA-Ile	Control (ng/g FW)										Treatment (ng/g FW)
1d	0	0.2	0.1	0.1	0.2	0.1	0.5	0.5	0.6	0.1	4.1	12.3	20	11.4	34.3	20.9	37.5		58.1	91.9
2d	0.1	0.1	0.1	0.2	0.1	0.1	0.2	0.1	0.3		50.1	29.7	85	98.6	83.7	81.6	150.7		137.6	169.5
3d	0.2	0.9	0.2	0.7	0.2		0.3	0.3	0.6	0.4	109.3	1.9	53.7	39.5	69.9	72.6	73.3	170	138.3	95.5
4d	0.3	0.1	0.3	0.2	0.4	0.1	0.7	0.5	0.2	0.2	31.8	81.7	21.7	37.4	50.8		44.5	49.8	23.4	76.9
5d	0.2		0.3	0	0.3	0.5	0.4	0.2	0.2	0.2	102.9	45.5	89.9	106.6	42.4	89.5	112	34.3	76.6	36.1

## Sheet: PI (Fig. 8)
	PC	C	H	C	H	C	H
PI assay OD 410 (Herbivory)	0.155	0.149	0.135	0.154	0.121	0.168	0.116
	0.161	0.151	0.145	0.168	0.129	0.16	0.136
	0.143	0.146	0.146	0.167	0.119	0.146	0.141
	0.15	0.163	0.146	0.155	0.13	0.154	0.121
	0.155	0.168	0.15	0.149	0.14	0.149	0.146
	0.155	0.174	0.154	0.15	0.124	0.163	0.134
	0.153	0.154	0.127	0.146	0.134	0.164	0.114
	0.163	0.163	0.124	0.162	0.126	0.14	0.136
	0.155	0.14	0.093	0.147	0.13	0.151	0.147
	0.161	0.149	0.096	0.153	0.134	0.154	0.115
	PC	C	JA	SA	ABA
PI assay OD 410 (Spray)	0.157	0.151	0.111	0.11	0.084
	0.162	0.131	0.123	0.122	0.094
	0.147	0.143	0.151	0.12	0.148
	0.156	0.154	0.155	0.128	0.161
	0.148	0.159	0.148	0.12	0.15
	0.156	0.152	0.149	0.146	0.152
		0.151	0.144	0.15	0.099
		0.158	0.147	0.16	0.127
		0.157	0.147	0.134	0.131
		0.179	0.143	0.154	0.138
